# Supplementary material for: Adequacy of Anesthesia Guidance for Combined General/Epidural Anesthesia in Patients Undergoing Open Abdominal Infrarenal Aortic Aneurysm Repair; Preliminary Report on Hemodynamic Stability and Pain Perception
Source: Pharmaceuticals (Basel). 2024 Nov 7;17(11):1497. doi: 10.3390/ph17111497 (PMC11597749; doi:10.3390/ph17111497)
Supplement: Supplementary file 1 [file pharmaceuticals-17-01497-s001.zip]

Archive with 1 entries (1 files):
- pharmaceuticals-3249524-supplementary.pdf
